# Supplementary material for: Construction of shared gene signature between rheumatoid arthritis and lung adenocarcinoma helps to predict the prognosis and tumor microenvironment of the LUAD patients
Source: Front Mol Biosci. 2024 Jan 10;10:1314753. doi: 10.3389/fmolb.2023.1314753 (PMC10806137; doi:10.3389/fmolb.2023.1314753)
Supplement: Supplementary file 1 [file Table2.XLSX]

## Sheet: GSE229705
parameters	All patients = 123
	n	%
Progression
Yes	45	0.365854
No	68	0.552846
NA	10	0.0813008
Recurrence
Yes	23	0.186992
No	68	0.552846
NA	32	0.260163
