# Supplementary material for: Construction of shared gene signature between rheumatoid arthritis and lung adenocarcinoma helps to predict the prognosis and tumor microenvironment of the LUAD patients
Source: Front Mol Biosci. 2024 Jan 10;10:1314753. doi: 10.3389/fmolb.2023.1314753 (PMC10806137; doi:10.3389/fmolb.2023.1314753)
Supplement: Supplementary file 3 [file Table3.XLSX]

## Sheet: Table S3
gene	multi_cox_sig_genes	beta	HR	lower_HR	upper_HR	pvalue	Likelihood_pvalue
ALG8	ALG8	0.00409697	1.0041	0.9961	1.0121	0.312862	0.000193285
BTBD9	BTBD9	-0.0104365	0.9896	0.9779	1.0015	0.086499	0.000193285
CACNA2D2	CACNA2D2	-2.55593e-05	1	0.9954	1.0046	0.991306	0.000193285
CDCA4	CDCA4	0.0103672	1.0104	1.0004	1.0205	0.0415293	0.000193285
CDIN1	CDIN1	0.0367954	1.0375	0.9342	1.1522	0.491647	0.000193285
DMC1	DMC1	0.0220025	1.0222	0.8846	1.1813	0.765537	0.000193285
DNAJC10	DNAJC10	0.0018631	1.0019	0.9917	1.0122	0.720972	0.000193285
EFCC1	EFCC1	-0.0205687	0.9796	0.9359	1.0254	0.377293	0.000193285
ERLIN1	ERLIN1	0.00684932	1.0069	1.0013	1.0125	0.015238	0.000193285
FAM98A	FAM98A	-0.00340168	0.9966	0.9816	1.0118	0.659307	0.000193285
HOXA1	HOXA1	0.0078269	1.0079	0.9932	1.0227	0.294113	0.000193285
HYLS1	HYLS1	-0.0187593	0.9814	0.9514	1.0124	0.236927	0.000193285
