# Supplementary material for: Construction of shared gene signature between rheumatoid arthritis and lung adenocarcinoma helps to predict the prognosis and tumor microenvironment of the LUAD patients
Source: Front Mol Biosci. 2024 Jan 10;10:1314753. doi: 10.3389/fmolb.2023.1314753 (PMC10806137; doi:10.3389/fmolb.2023.1314753)
Supplement: Supplementary file 6 [file Table4.XLSX]

## Sheet: Sheet1
	forward	reverse
CCN6	GGGCACTGGACCATTAGATACA	TGAGTAGTCACAATACAGCCCT
CDCA4	GAGATGACGCAGGATGGGAC	TCCACGTCTGAGAACAGCTCT
ERLIN1	TACTACAGGGGAGGAGCTTTAC	ACACTGCATAAGGAGCCAACA
