# Supplementary material for: Construction of shared gene signature between rheumatoid arthritis and lung adenocarcinoma helps to predict the prognosis and tumor microenvironment of the LUAD patients
Source: Front Mol Biosci. 2024 Jan 10;10:1314753. doi: 10.3389/fmolb.2023.1314753 (PMC10806137; doi:10.3389/fmolb.2023.1314753)
Supplement: Supplementary file 7 [file Table1.XLSX]

## Sheet: TCGA
parameters	All patients = 600
	n	%
Age
≤60	190	0.316667
＞60	391	0.651667
NA	19	0.0316667
Gender
Male	325	0.541667
Female	275	0.458333
Pathological stage
Stage I	327	0.545
Stage II	139	0.231667
Stage III	97	0.161667
Stage IV	28	0.0466667
NA	9	0.015
T stage
T1	195	0.325
T2	331	0.551667
T3	51	0.085
T4	20	0.0333333
TX	3	0.005
N stage
N0	381	0.635
N1	110	0.183333
N2	87	0.145
N3	2	0.00333333
NX	19	0.0316667
NA	1	0.00166667
M stage
M0	407	0.678333
M1	27	0.045
MX	159	0.265
NA	7	0.0116667
Pathological type
Adenocarcinoma, NOS	376	0.626667
Adenocarcinoma with mixed subtypes	114	0.19
Papillary adenocarcinoma, NOS	25	0.0416667
Acinar cell carcinoma	22	0.0366667
Bronchiolo-alveolar carcinoma, non-mucinous	22	0.0366667
Mucinous adenocarcinoma	20	0.0333333
Solid carcinoma, NOS	6	0.01
Bronchio-alveolar carcinoma, mucinous	5	0.00833333
Bronchiolo-alveolar adenocarcinoma, NOS	3	0.005
Micropapillary carcinoma, NOS	3	0.005
Clear cell adenocarcinoma, NOS	3	0.005
Signet ring cell carcinoma	1	0.00166667
Tumor site		0
Upper lobe	359	0.598333
Middle lobe	24	0.04
Lower lobe	196	0.326667
Lung, NOS	15	0.025
Overlapping lesion of lung	4	0.00666667
Main bronchus	2	0.00333333
OS event		0
Alive	381	0.635
Dead	219	0.365
